# Supplementary material for: Solvent-Responsive Luminescence of an 8-Hydroxyquinoline-Modified 1H-Imidazo[4,5-f][1,10]phenanthroline Ligand and Its Cu(I) Complexes: Excited-State Mechanisms and Structural Effects
Source: Molecules. 2025 Oct 3;30(19):3973. doi: 10.3390/molecules30193973 (PMC12525910; doi:10.3390/molecules30193973)
Supplement: Supplementary file 1 [file molecules-30-03973-s001.zip]

Archive with 1 entries (1 files):
- molecules-3873064-supplementary.pdf
